# Supplementary material for: Synthesis and Evaluation of Novel 1,2,6-Thiadiazinone Kinase Inhibitors as Potent Inhibitors of Solid Tumors
Source: Molecules. 2021 Sep 29;26(19):5911. doi: 10.3390/molecules26195911 (PMC8513058; doi:10.3390/molecules26195911)
Supplement: Supplementary file 1 [file molecules-26-05911-s001.zip]

Archive with 1 entries (1 files):
- molecules-1390362-supplementary.pdf
